# Supplementary material for: Leukemia circulation kinetics revealed through blood exchange method
Source: Commun Biol. 2024 Apr 20;7:483. doi: 10.1038/s42003-024-06181-x (PMC11032325; doi:10.1038/s42003-024-06181-x)
Supplement: Supplementary file 3 — Supplemental Data [file 42003_2024_6181_MOESM3_ESM.xlsx]

## Sheet: Figure 1b
AML	ALL	SCLC	PDAC	NSCLC
162.8	139.9	1.62133	1.34783	2.17183
129.2	235.3	1.33467	2.3635	1.10617
42.2	243.5	0.768333	2.14017	3.30967
66.49	157.1	1.02067	4.35083	2.27633
145.6	75.02	0.9845	1.8135	4.02883
81.42	94.52		4.1575
272.3	83.28		1.7365
			1.9285
			2.2975
			5.41783
			4.21783
			2.8005
			4.06667
			0.9685

## Sheet: Figure 2b
Healthy			Leukemia			Leukemia Treated
Mean	SD	N	Mean	SD	N	Mean	SD	N
0.902176	0.086137	7	0.969791	0.023981	6	0.878537	0.094891	6
0.927945	0.068352	7	0.989948	0.013057	6	0.967624	0.034267	5
0.919844	0.090411	7	0.989457	0.037692	6	0.915797	0.049736	5
0.922887	0.083387	7	0.983754	0.062136	6	0.965582	0.057443	5
0.897379	0.068389	7	0.986994	0.039111	6	0.874364	0.226382	6
0.850092	0.089302	7	0.965948	0.023212	6	0.920395	0.06063	6
0.853919	0.087223	7	0.964769	0.032133	6	0.896691	0.075153	6
0.893595	0.071909	7	0.952925	0.038054	6	0.922358	0.084519	6
0.896542	0.077953	7	0.930576	0.057577	6	0.893687	0.067441	6
0.83926	0.113134	7	0.930013	0.083866	6	0.87725	0.065329	6
0.875472	0.096045	7	0.902114	0.103164	6	0.858409	0.096285	6
0.833799	0.125521	7	0.871162	0.114537	6	0.848724	0.059094	6
0.829062	0.121727	7	0.895492	0.094852	6	0.853788	0.043222	6
0.86158	0.059631	7	0.886874	0.073887	6	0.854995	0.06072	6
0.837071	0.091486	7	0.862879	0.096212	6	0.865509	0.064255	6
0.847122	0.149993	7	0.867944	0.081007	6	0.817929	0.042069	6
0.853221	0.102195	7	0.836976	0.132805	6	0.822669	0.04591	6
0.818882	0.10423	7	0.849441	0.155232	6	0.822318	0.067191	6
0.788054	0.082662	7	0.872091	0.11386	6	0.793038	0.086677	6
0.827479	0.07881	7	0.843058	0.134646	6	0.793641	0.080967	6
0.792913	0.093059	7	0.841687	0.124523	6	0.81805	0.076865	6
0.811244	0.119152	7	0.812859	0.152562	6	0.795096	0.119362	6
0.77819	0.125076	7	0.835239	0.137554	6	0.805896	0.140375	6
0.805655	0.108516	7	0.810393	0.152249	6	0.795072	0.177045	6
0.804378	0.071686	7	0.832306	0.16154	6	0.799291	0.127982	6
0.800213	0.121431	7	0.831729	0.142585	6	0.777101	0.093424	6
0.783632	0.090521	7	0.818483	0.135898	6	0.762418	0.070597	6
0.767622	0.088854	7	0.811056	0.17221	6	0.799267	0.091122	6
0.771804	0.07096	7	0.815227	0.143939	6	0.789778	0.091562	6
0.774807	0.078911	7	0.800614	0.172462	6	0.755734	0.098629	6
0.75171	0.103389	7	0.799648	0.157077	6	0.77328	0.081666	6
0.764645	0.094399	7	0.797164	0.153401	6	0.78017	0.097129	6
0.781508	0.084826	7	0.787262	0.174419	6	0.763609	0.083833	6
0.777734	0.0636	7	0.781013	0.151614	6	0.73329	0.106197	6
0.764417	0.080026	7	0.771018	0.167456	6	0.738689	0.103313	6
0.772388	0.076263	7	0.782423	0.153876	6	0.741843	0.094083	6
0.751416	0.07112	7	0.791085	0.142595	6	0.706329	0.10367	6
0.711079	0.073338	7	0.77173	0.15995	6	0.688492	0.106152	6
0.721595	0.101636	7	0.769807	0.17857	6	0.711805	0.115074	6
0.713857	0.076443	7	0.776149	0.165119	6	0.716903	0.083663	6
0.723024	0.071457	7	0.781117	0.144672	6	0.671418	0.110291	6
0.683931	0.05973	7	0.754089	0.166946	6	0.713461	0.084696	6
0.706926	0.087296	7	0.752599	0.17997	6	0.708068	0.067149	6
0.715903	0.075532	7	0.761491	0.17424	6	0.692767	0.100483	6
0.694182	0.099368	7	0.733341	0.174193	6	0.674237	0.10236	6
0.653882	0.145997	7	0.748735	0.170715	6	0.669202	0.099125	6
0.614289	0.170655	7	0.742872	0.162432	6	0.68231	0.085008	6
0.707965	0.122957	7	0.736973	0.125078	6	0.645192	0.121339	6
0.68534	0.102263	7	0.740297	0.124057	6	0.659219	0.113922	6
0.711144	0.08738	7	0.734551	0.161298	6	0.674643	0.132358	6
0.675792	0.095106	7	0.722635	0.149824	6	0.657732	0.127586	6
0.662858	0.065786	7	0.744701	0.12298	6	0.642647	0.140422	6
0.675442	0.083784	7	0.707318	0.13275	6	0.64669	0.127565	6
0.70989	0.082058	7	0.71173	0.151206	6	0.655678	0.089379	6
0.710728	0.112129	7	0.702735	0.141148	6	0.672874	0.124145	6
0.68902	0.111627	7	0.703736	0.139291	6	0.667892	0.115324	6
0.662962	0.130983	7	0.730184	0.136941	6	0.676751	0.126609	6
0.708169	0.095382	7	0.701724	0.179811	6	0.684393	0.11386	6
0.687177	0.146705	7	0.722818	0.155053	6	0.659531	0.121898	6
0.689455	0.110289	7	0.715849	0.158196	6	0.630175	0.134174	6
0.685182	0.118458	7	0.709475	0.187501	6	0.60588	0.132664	6
0.679525	0.096018	7	0.710715	0.150781	6	0.609079	0.095068	6
0.666253	0.094618	7	0.69415	0.17986	6	0.605275	0.13218	6
0.639069	0.10045	7	0.712721	0.172071	6	0.603806	0.131109	6
0.678581	0.11338	7	0.721204	0.144837	6	0.57849	0.144185	6
0.678426	0.129193	7	0.70158	0.185707	6	0.551101	0.127595	6
0.691387	0.082391	7	0.686558	0.183601	6	0.582408	0.150504	6
0.674229	0.095434	7	0.695066	0.176455	6	0.572245	0.151624	6
0.643933	0.15652	7	0.694947	0.156504	6	0.574063	0.137342	6
0.683121	0.155718	7	0.690826	0.167244	6	0.579717	0.146428	6
0.649489	0.121236	7	0.700893	0.139918	6	0.545508	0.157158	6
0.660207	0.097283	7	0.717275	0.145074	6	0.561425	0.156653	6
0.643331	0.107006	7	0.689447	0.153409	6	0.589808	0.140907	6
0.661264	0.107228	7	0.701991	0.151885	6	0.557844	0.16633	6
0.642094	0.097956	7	0.688727	0.173674	6	0.560145	0.154475	6
0.636219	0.108813	7	0.68182	0.157086	6	0.563219	0.169137	6
0.650681	0.131177	7	0.690846	0.176896	6	0.558072	0.166706	6
0.667588	0.153319	7	0.700578	0.182079	6	0.559093	0.17542	6
0.66503	0.129661	7	0.701625	0.159862	6	0.55828	0.159736	6
0.682638	0.158056	7	0.689711	0.195165	6	0.577178	0.108673	6
0.673008	0.13672	7	0.677305	0.185367	6	0.581467	0.138835	6
0.584243	0.114756	7	0.664241	0.206603	6	0.578448	0.141623	6
0.630798	0.170385	7	0.694991	0.178589	6	0.551548	0.119087	6
0.59395	0.175178	7	0.698149	0.176901	6	0.554956	0.132825	6
0.637452	0.139963	7	0.690293	0.17044	6	0.537643	0.110895	6
0.625815	0.173084	7	0.66589	0.196238	6	0.570104	0.140754	6
0.629607	0.18664	7	0.653427	0.180826	6	0.544131	0.148522	6
0.599929	0.225449	7	0.657549	0.195516	6	0.535367	0.129744	6
0.582476	0.231335	7	0.656098	0.184036	6	0.533552	0.11977	6
0.576055	0.229906	7	0.673124	0.176408	6	0.547567	0.116592	6
0.521228	0.195265	7	0.661301	0.186066	6	0.540526	0.080644	6
0.525424	0.153637	7	0.654899	0.19348	6	0.53412	0.073077	6
0.541224	0.120403	7	0.655943	0.193049	6	0.545433	0.077448	6
0.54327	0.127585	7	0.669113	0.186632	6	0.556824	0.102974	6
0.556477	0.139222	7	0.657552	0.209036	6	0.510072	0.089011	6
0.550673	0.134985	7	0.672134	0.223651	6	0.489002	0.106394	6
0.54634	0.160626	7	0.661403	0.253736	6	0.498558	0.085386	6
0.506734	0.157755	7	0.661918	0.220907	6	0.511138	0.106699	6
0.52396	0.171262	7	0.660446	0.238412	6	0.506781	0.105953	6
0.528425	0.171029	7	0.650053	0.231263	6	0.414433	0.089173	6
0.559819	0.16268	7	0.662227	0.219523	6	0.406689	0.091769	6
0.575502	0.152291	7	0.654912	0.208282	6	0.431203	0.08981	6
0.580913	0.147815	6	0.640159	0.214425	6	0.425488	0.123816	6
0.567581	0.13096	6	0.644278	0.199236	6	0.437275	0.128276	6
0.561833	0.132499	6	0.63337	0.241235	6	0.445728	0.108746	6
0.548484	0.114877	6	0.628267	0.236496	6	0.426783	0.166268	6
0.566794	0.12964	6	0.638759	0.236481	6	0.479118	0.135808	6
0.586308	0.138737	6	0.63619	0.22486	6	0.437763	0.115538	6
0.559737	0.121161	6	0.651804	0.217547	6	0.446199	0.136334	6
0.561539	0.132368	6	0.648187	0.208892	6	0.435614	0.118063	6
0.551976	0.149154	6	0.631721	0.219591	6	0.434967	0.117281	6
0.549923	0.137373	6	0.650708	0.206169	6	0.389114	0.158436	6
0.571176	0.188744	6	0.624872	0.19278	6	0.403847	0.181164	6
0.558178	0.151039	6	0.624	0.20019	6	0.437577	0.109474	6
0.537619	0.150517	6	0.610055	0.201108	6	0.464275	0.096767	6
0.552206	0.100864	6	0.611834	0.19613	6	0.442399	0.10417	6
0.518407	0.120468	6	0.600622	0.199956	6	0.438415	0.105569	6
0.617294	0.146253	6	0.632421	0.19857	6	0.413573	0.098824	6
0.532856	0.091913	6	0.595777	0.223933	6	0.416761	0.123327	6
0.54986	0.151552	6	0.60867	0.21177	6	0.421801	0.091437	6
0.514717	0.121869	6	0.607101	0.196213	6	0.413898	0.081092	6
0.521633	0.105253	6	0.603602	0.217649	6	0.414707	0.113576	6
0.520679	0.120578	6	0.617218	0.210406	6	0.406142	0.121602	6
0.557066	0.128827	6	0.614262	0.219875	6	0.414693	0.121536	6
0.552745	0.123995	6	0.601903	0.217409	6	0.395732	0.119941	6
0.56866	0.142321	6	0.617828	0.227481	6	0.411771	0.12823	6
0.517787	0.112183	6	0.643439	0.244239	6	0.394053	0.126539	6
0.531698	0.151553	6	0.632963	0.224772	6	0.366706	0.114783	6
0.502456	0.13754	6	0.620111	0.240325	6	0.366969	0.139702	6
0.530239	0.177979	6	0.611968	0.245055	6	0.360822	0.125069	6
0.45748	0.132806	6	0.617621	0.251385	6	0.368195	0.094423	6
0.492201	0.147	6	0.623811	0.212	6	0.371353	0.096399	6
0.511111	0.182705	6	0.607479	0.240222	6	0.36024	0.081236	6
0.468782	0.16175	6	0.637741	0.241249	6	0.390549	0.098841	6
0.47355	0.122693	6	0.622651	0.218625	6	0.381219	0.090811	6
0.44708	0.128829	6	0.627121	0.230552	6	0.379047	0.074874	6
0.473355	0.166076	6	0.624395	0.25051	6	0.386914	0.111884	6
0.468879	0.182342	6	0.629391	0.232161	6	0.395838	0.126319	6
0.454053	0.167689	6	0.628865	0.24603	6	0.381523	0.116425	6
0.474104	0.205119	6	0.62567	0.231769	6	0.368528	0.122117	6
0.463393	0.217022	6	0.63439	0.218177	6	0.412168	0.167082	6
0.455508	0.211755	6	0.622487	0.237092	6	0.419666	0.180424	6
0.483711	0.200709	6	0.622606	0.218398	6	0.413137	0.18324	6
0.503018	0.155988	6	0.611743	0.242872	6	0.408184	0.182361	6
0.494541	0.149325	6	0.608748	0.219626	6	0.411649	0.165927	6
0.495156	0.152074	6	0.617083	0.219522	6	0.400346	0.176961	6
0.498036	0.156235	6	0.606736	0.225683	6	0.377054	0.168476	6
0.431827	0.145218	6	0.620596	0.210596	6	0.374614	0.177765	6
0.433793	0.13008	6	0.609067	0.219501	6	0.389949	0.172125	6
0.444089	0.149682	6	0.61188	0.269978	5	0.36207	0.162561	6
0.491015	0.167874	6	0.61811	0.250421	5	0.349739	0.17628	6
0.515623	0.18713	6	0.627769	0.269554	5	0.344264	0.161855	6
0.490684	0.132914	6	0.613856	0.238323	5	0.369064	0.139513	6
0.459714	0.124189	6	0.627312	0.251647	5	0.383957	0.138492	6
0.453789	0.144311	6	0.607105	0.285311	5	0.359932	0.16042	6
0.399338	0.187362	6	0.613721	0.294051	5	0.360856	0.153129	6
0.37772	0.182877	6	0.617461	0.264344	5	0.349171	0.152348	6
0.369644	0.165882	6	0.629108	0.260025	5	0.348568	0.149615	6
0.443862	0.13757	5	0.621135	0.252527	5	0.362639	0.138878	6
0.435817	0.145395	5	0.629514	0.250118	5	0.363679	0.140625	6
0.384448	0.122885	4	0.609011	0.234243	5	0.36242	0.137901	6
0.355069	0.112166	5	0.62114	0.222929	5	0.369913	0.13964	6
0.360565	0.097276	5	0.639393	0.233055	5	0.35573	0.150814	6
0.404752	0.102238	4	0.613615	0.257899	5	0.356596	0.132881	6
0.335974	0.117534	4	0.649927	0.227802	5	0.372643	0.158972	6
0.403154	0.165378	4	0.627549	0.255423	5	0.347154	0.140193	6
0.362185	0.127569	4	0.624922	0.236656	5	0.344146	0.139066	6
0.374254	0.135202	4	0.640937	0.235949	5	0.350428	0.13273	6
0.407723	0.139817	4	0.574117	0.277026	4	0.354806	0.144586	6
0.383123	0.15047	4	0.597385	0.293985	4	0.336256	0.139012	6
0.377228	0.158473	4	0.577387	0.265093	4	0.33879	0.13449	6
0.39929	0.178868	4	0.585303	0.278824	4	0.325122	0.121738	6
0.35256	0.141911	4	0.580274	0.278835	4	0.304478	0.146551	6
0.333169	0.155883	4	0.58014	0.273692	4	0.300535	0.153633	6
0.361739	0.155553	4	0.571859	0.247132	4	0.347692	0.100027	6
0.367071	0.15157	4	0.57771	0.2558	4	0.358282	0.069599	6
0.348789	0.139944	4	0.560993	0.279037	4	0.34277	0.097166	6
0.336396	0.154406	4	0.573622	0.27387	4	0.32952	0.107634	6
0.32723	0.135063	4	0.582724	0.280001	4	0.328475	0.093466	4
0.388082	0.180341	3	0.593386	0.247676	4	0.333506	0.057462	4
0.410271*	0.237716*	3*	0.587725	0.282463	4	0.321043	0.078964	4
0.42236*	0.32959*	2*	0.526386	0.291532	3	0.322313	0.097325	4
0.42533*	0.329765*	2*				0.315752	0.101755	4
0.710267*		1*				0.331031	0.111813	4

## Sheet: Figure 2c
Healthy mouse	Leukemia	Treated leukemia
0.28	0.4091	0.3
0.375	0.4545	0.3636
0.5455	0.5769	0.348
0.2571	0.7647	0.2545
0.2	0.76	0.1333
0.4878	0.7085	0.3235
0.1819

## Sheet: Figure 2d
Healthy mouse	Tumor	Treated tumor	Relapse tumor
5.63	16.1	4.11	13.12
8.36	13.5	2.02	10
1.41	14.8	4.01	17.5
4.88	17.2	4.06	7.69
5.63	17.16	3.57	24.79
3.25	25.68	6.17	27.72
3.45	10.9	5.91	19.69
5.98	15.21	2.76	18.59
3.33			11.9

## Sheet: Figure 2e
RFP-			RFP- aEsel
Mean	SD	N	Mean	SD	N
0.969791	0.023981	6	0.875369	0.14157	3
0.989948	0.013057	6	0.942652	0.05093	3
0.989457	0.037692	6	0.954031	0.033208	4
0.983754	0.062136	6	0.974274	0.031238	4
0.986994	0.039111	6	0.93625	0.037352	4
0.965948	0.023212	6	0.894632	0.04284	4
0.964769	0.032133	6	0.893983	0.019812	4
0.952925	0.038054	6	0.858742	0.033137	4
0.930576	0.057577	6	0.842968	0.020623	4
0.930013	0.083866	6	0.830464	0.048841	4
0.902114	0.103164	6	0.831474	0.032324	4
0.871162	0.114537	6	0.813516	0.030724	4
0.895492	0.094852	6	0.805392	0.043968	4
0.886874	0.073887	6	0.770333	0.034415	4
0.862879	0.096212	6	0.773596	0.008802	4
0.867944	0.081007	6	0.780007	0.033126	4
0.836976	0.132805	6	0.758989	0.032318	4
0.849441	0.155232	6	0.764328	0.052109	4
0.872091	0.11386	6	0.778584	0.059476	4
0.843058	0.134646	6	0.761649	0.045579	4
0.841687	0.124523	6	0.738845	0.032502	4
0.812859	0.152562	6	0.726774	0.010644	4
0.835239	0.137554	6	0.736719	0.041227	4
0.810393	0.152249	6	0.697024	0.025506	4
0.832306	0.16154	6	0.651261	0.093142	4
0.831729	0.142585	6	0.683883	0.051991	4
0.818483	0.135898	6	0.702883	0.040498	4
0.811056	0.17221	6	0.678345	0.04011	4
0.815227	0.143939	6	0.686608	0.059211	4
0.800614	0.172462	6	0.675477	0.02738	4
0.799648	0.157077	6	0.675816	0.039735	4
0.797164	0.153401	6	0.673867	0.033691	4
0.787262	0.174419	6	0.668421	0.035912	4
0.781013	0.151614	6	0.666221	0.032153	4
0.771018	0.167456	6	0.653636	0.027719	4
0.782423	0.153876	6	0.659873	0.03441	4
0.791085	0.142595	6	0.639437	0.015546	4
0.77173	0.15995	6	0.648173	0.011234	4
0.769807	0.17857	6	0.633704	0.02848	4
0.776149	0.165119	6	0.630907	0.010758	4
0.781117	0.144672	6	0.640671	0.019347	4
0.754089	0.166946	6	0.618551	0.021609	4
0.752599	0.17997	6	0.624417	0.027589	4
0.761491	0.17424	6	0.605479	0.015626	4
0.733341	0.174193	6	0.610948	0.010614	4
0.748735	0.170715	6	0.609844	0.020565	4
0.742872	0.162432	6	0.626732	0.02508	4
0.736973	0.125078	6	0.602781	0.031488	4
0.740297	0.124057	6	0.600658	0.020798	4
0.734551	0.161298	6	0.605305	0.019638	4
0.722635	0.149824	6	0.616201	0.022201	4
0.744701	0.12298	6	0.587158	0.0101	4
0.707318	0.13275	6	0.597121	0.019281	4
0.71173	0.151206	6	0.608908	0.022375	4
0.702735	0.141148	6	0.578581	0.01355	4
0.703736	0.139291	6	0.583489	0.026117	4
0.730184	0.136941	6	0.566156	0.011965	4
0.701724	0.179811	6	0.571376	0.01199	4
0.722818	0.155053	6	0.577451	0.013815	4
0.715849	0.158196	6	0.564424	0.018109	4
0.709475	0.187501	6	0.561229	0.009228	4
0.710715	0.150781	6	0.566357	0.015558	4
0.69415	0.17986	6	0.566698	0.006225	4
0.712721	0.172071	6	0.568963	0.019751	4
0.721204	0.144837	6	0.55722	0.015599	4
0.70158	0.185707	6	0.560117	0.005827	4
0.686558	0.183601	6	0.55739	0.013896	4
0.695066	0.176455	6	0.564646	0.018864	4
0.694947	0.156504	6	0.562188	0.021568	4
0.690826	0.167244	6	0.542533	0.015895	4
0.700893	0.139918	6	0.559898	0.022891	4
0.717275	0.145074	6	0.548474	0.010529	4
0.689447	0.153409	6	0.550747	0.040045	4
0.701991	0.151885	6	0.55972	0.021083	4
0.688727	0.173674	6	0.540259	0.00772	4
0.68182	0.157086	6	0.531162	0.008084	4
0.690846	0.176896	6	0.543713	0.042895	4
0.700578	0.182079	6	0.541137	0.028734	4
0.701625	0.159862	6	0.533964	0.011157	4
0.689711	0.195165	6	0.534776	0.014345	4
0.677305	0.185367	6	0.53536	0.013559	4
0.664241	0.206603	6	0.53344	0.015277	4
0.694991	0.178589	6	0.532543	0.02308	4
0.698149	0.176901	6	0.531733	0.018783	4
0.690293	0.17044	6	0.523755	0.01507	4
0.66589	0.196238	6	0.522798	0.013508	4
0.653427	0.180826	6	0.528758	0.021285	4
0.657549	0.195516	6	0.529548	0.010103	4
0.656098	0.184036	6	0.522775	0.017068	4
0.673124	0.176408	6	0.51708	0.028909	4
0.661301	0.186066	6	0.522874	0.01541	4
0.654899	0.19348	6	0.509129	0.009909	4
0.655943	0.193049	6	0.514869	0.033427	4
0.669113	0.186632	6	0.523222	0.01853	4
0.657552	0.209036	6	0.508976	0.016385	4
0.672134	0.223651	6	0.515912	0.017504	4
0.661403	0.253736	6	0.501881	0.034589	4
0.661918	0.220907	6	0.51035	0.042834	4
0.660446	0.238412	6	0.501947	0.035552	4
0.650053	0.231263	6	0.499476	0.041637	4
0.662227	0.219523	6	0.515737	0.045432	4
0.654912	0.208282	6	0.513385	0.045707	4
0.640159	0.214425	6	0.504467	0.032615	4
0.644278	0.199236	6	0.493448	0.037947	4
0.63337	0.241235	6	0.480457	0.041165	4
0.628267	0.236496	6	0.485686	0.03025	4
0.638759	0.236481	6	0.478041	0.047718	4
0.63619	0.22486	6	0.486276	0.035146	4
0.651804	0.217547	6	0.482517	0.032799	4
0.648187	0.208892	6	0.489074	0.031865	4
0.631721	0.219591	6	0.466962	0.035798	4
0.650708	0.206169	6	0.477681	0.032055	4
0.624872	0.19278	6	0.482605	0.046086	4
0.624	0.20019	6	0.481635	0.034282	4
0.610055	0.201108	6	0.487656	0.048043	4
0.611834	0.19613	6	0.478105	0.036308	4
0.600622	0.199956	6	0.485157	0.034628	4
0.632421	0.19857	6	0.478758	0.029157	4
0.595777	0.223933	6	0.465979	0.036613	4
0.60867	0.21177	6	0.461354	0.012728	4
0.607101	0.196213	6	0.472445	0.02938	4
0.603602	0.217649	6	0.481404	0.040371	4
0.617218	0.210406	6	0.468416	0.029127	4
0.614262	0.219875	6	0.463373	0.029889	4
0.601903	0.217409	6	0.450803	0.025199	4
0.617828	0.227481	6	0.466531	0.03861	4
0.643439	0.244239	6	0.458385	0.030424	4
0.632963	0.224772	6	0.463802	0.022888	4
0.620111	0.240325	6	0.442491	0.026506	4
0.611968	0.245055	6	0.440476	0.028131	4
0.617621	0.251385	6	0.459592	0.039828	4
0.623811	0.212	6	0.447342	0.040877	4
0.607479	0.240222	6	0.44677	0.024474	4
0.637741	0.241249	6	0.448338	0.025693	4
0.622651	0.218625	6	0.459333	0.032294	4
0.627121	0.230552	6	0.458674	0.020262	4
0.624395	0.25051	6	0.457082	0.041506	4
0.629391	0.232161	6	0.475638	0.029497	4
0.628865	0.24603	6	0.448341	0.01711	4
0.62567	0.231769	6	0.458003	0.032823	4
0.63439	0.218177	6	0.452844	0.021609	4
0.622487	0.237092	6	0.448146	0.026108	4
0.622606	0.218398	6	0.442909	0.023732	4
0.611743	0.242872	6	0.434451	0.032745	4
0.608748	0.219626	6	0.451175	0.033067	4
0.617083	0.219522	6	0.452248	0.039052	4
0.606736	0.225683	6	0.437665	0.030473	4
0.620596	0.210596	6	0.456745	0.035693	4
0.609067	0.219501	6	0.453169	0.032983	4
0.61188	0.269978	5	0.44201	0.035044	4
0.61811	0.250421	5	0.444643	0.017386	4
0.627769	0.269554	5	0.444138	0.035212	4
0.613856	0.238323	5	0.448474	0.012919	4
0.627312	0.251647	5	0.43268	0.021295	4
0.607105	0.285311	5	0.438692	0.042827	4
0.613721	0.294051	5	0.447965	0.038188	4
0.617461	0.264344	5	0.447181	0.03847	4
0.629108	0.260025	5	0.444529	0.040199	4
0.621135	0.252527	5	0.459356	0.034849	4
0.629514	0.250118	5	0.448824	0.030097	4
0.609011	0.234243	5	0.435596	0.027942	4
0.62114	0.222929	5	0.440745	0.031047	4
0.639393	0.233055	5	0.435951	0.027287	4
0.613615	0.257899	5	0.442088	0.027692	4
0.649927	0.227802	5	0.442412	0.007125	4
0.627549	0.255423	5	0.43236	0.034547	4
0.624922	0.236656	5	0.444829	0.029152	4
0.640937	0.235949	5	0.440469	0.014956	4
0.574117	0.277026	4	0.453455	0.010216	4
0.597385	0.293985	4	0.436682	0.010808	4
0.577387	0.265093	4	0.434669	0.028883	4
0.585303	0.278824	4	0.426197	0.018086	4
0.580274	0.278835	4	0.441869	0.017012	4
0.58014	0.273692	4	0.421637	0.020635	4
0.571859	0.247132	4	0.411644	0.01315	4
0.57771	0.2558	4	0.428754	0.015661	2
0.560993	0.279037	4	0.430484	0.009055	2
0.573622	0.27387	4	0.410086	0.002537	2
0.582724	0.280001	4	0.410174	0.019055	2
0.593386	0.247676	4	0.407457	0.012496	2
0.587725	0.282463	4	0.406882	0.00575	2
0.526386	0.291532	3	0.388948		1
0.54233	0.331707	3	0.404025		1
0.91619		1	0.387312		1

## Sheet: Figure 2f
Leukemia	Leukemia α E-selectin
0.4091	0.3863
0.4545	0.375
0.5769	0.3935
0.7647	0.418
0.76
0.7085

## Sheet: Figure 3a
Untreated			Relapse
Mean	SD	N	Mean	SD	N
0.902176	0.086137	7	0.862426	0.079699	4
0.927945	0.068352	7	0.980433	0.019503	4
0.919844	0.090411	7	0.942492	0.067138	4
0.922887	0.083387	7	0.962576	0.051692	4
0.897379	0.068389	7	0.931438	0.030382	4
0.850092	0.089302	7	0.883036	0.062168	4
0.853919	0.087223	7	0.866443	0.070612	4
0.893595	0.071909	7	0.833516	0.046227	4
0.896542	0.077953	7	0.772539	0.081258	4
0.83926	0.113134	7	0.74118	0.084525	4
0.875472	0.096045	7	0.769466	0.053261	4
0.833799	0.125521	7	0.742515	0.057028	4
0.829062	0.121727	7	0.710596	0.088006	4
0.86158	0.059631	7	0.745109	0.101147	4
0.837071	0.091486	7	0.717651	0.097937	4
0.847122	0.149993	7	0.708555	0.10559	4
0.853221	0.102195	7	0.738285	0.080298	4
0.818882	0.10423	7	0.748398	0.087692	4
0.788054	0.082662	7	0.697718	0.080391	4
0.827479	0.07881	7	0.692929	0.071463	4
0.792913	0.093059	7	0.689793	0.046551	4
0.811244	0.119152	7	0.652385	0.103174	4
0.77819	0.125076	7	0.683768	0.080275	4
0.805655	0.108516	7	0.66181	0.128631	4
0.804378	0.071686	7	0.657555	0.12751	4
0.800213	0.121431	7	0.634597	0.065853	4
0.783632	0.090521	7	0.682948	0.089158	4
0.767622	0.088854	7	0.657321	0.101695	4
0.771804	0.07096	7	0.644945	0.126231	4
0.774807	0.078911	7	0.610808	0.113759	4
0.75171	0.103389	7	0.587512	0.134124	4
0.764645	0.094399	7	0.615372	0.122944	4
0.781508	0.084826	7	0.65683	0.124282	4
0.777734	0.0636	7	0.660779	0.138474	4
0.764417	0.080026	7	0.6668	0.158714	4
0.772388	0.076263	7	0.683821	0.095903	4
0.751416	0.07112	7	0.680931	0.117087	4
0.711079	0.073338	7	0.677668	0.153469	4
0.721595	0.101636	7	0.629488	0.124482	4
0.713857	0.076443	7	0.628396	0.131253	4
0.723024	0.071457	7	0.585538	0.113488	4
0.683931	0.05973	7	0.611981	0.089633	4
0.706926	0.087296	7	0.562252	0.084223	4
0.715903	0.075532	7	0.572071	0.108622	4
0.694182	0.099368	7	0.568301	0.074473	4
0.653882	0.145997	7	0.53686	0.061438	4
0.614289	0.170655	7	0.548579	0.046154	4
0.707965	0.122957	7	0.531294	0.06915	4
0.68534	0.102263	7	0.53368	0.087461	4
0.711144	0.08738	7	0.56587	0.110623	4
0.675792	0.095106	7	0.531298	0.150282	4
0.662858	0.065786	7	0.559409	0.148151	4
0.675442	0.083784	7	0.56012	0.135389	4
0.70989	0.082058	7	0.545647	0.155787	4
0.710728	0.112129	7	0.521691	0.157741	4
0.68902	0.111627	7	0.527588	0.13216	4
0.662962	0.130983	7	0.507077	0.118951	4
0.708169	0.095382	7	0.501332	0.108296	4
0.687177	0.146705	7	0.470263	0.083861	4
0.689455	0.110289	7	0.488351	0.120188	4
0.685182	0.118458	7	0.492892	0.070989	4
0.679525	0.096018	7	0.488188	0.069119	4
0.666253	0.094618	7	0.458221	0.062375	4
0.639069	0.10045	7	0.462671	0.049468	4
0.678581	0.11338	7	0.432968	0.048446	4
0.678426	0.129193	7	0.413996	0.054088	4
0.691387	0.082391	7	0.440483	0.047359	4
0.674229	0.095434	7	0.460834	0.086777	4
0.643933	0.15652	7	0.488563	0.118748	4
0.683121	0.155718	7	0.526664	0.126845	4
0.649489	0.121236	7	0.50741	0.135026	4
0.660207	0.097283	7	0.505823	0.125909	4
0.643331	0.107006	7	0.498527	0.122897	4
0.661264	0.107228	7	0.538293	0.105428	4
0.642094	0.097956	7	0.541424	0.18103	4
0.636219	0.108813	7	0.556197	0.135798	4
0.650681	0.131177	7	0.553533	0.164565	4
0.667588	0.153319	7	0.525613	0.117269	4
0.66503	0.129661	7	0.548949	0.125745	4
0.682638	0.158056	7	0.528006	0.128486	4
0.673008	0.13672	7	0.507355	0.106418	4
0.584243	0.114756	7	0.561623	0.123064	4
0.630798	0.170385	7	0.541154	0.064266	4
0.59395	0.175178	7	0.534357	0.068202	4
0.637452	0.139963	7	0.526568	0.055064	4
0.625815	0.173084	7	0.527057	0.088523	4
0.629607	0.18664	7	0.52871	0.077867	4
0.599929	0.225449	7	0.523978	0.085664	4
0.582476	0.231335	7	0.556231	0.107037	4
0.576055	0.229906	7	0.523003	0.070092	4
0.521228	0.195265	7	0.478203	0.070698	4
0.525424	0.153637	7	0.47693	0.054872	4
0.541224	0.120403	7	0.48941	0.048704	4
0.54327	0.127585	7	0.503645	0.083106	4
0.556477	0.139222	7	0.486079	0.091634	4
0.550673	0.134985	7	0.49507	0.090362	4
0.54634	0.160626	7	0.490445	0.08367	4
0.506734	0.157755	7	0.472913	0.068431	4
0.52396	0.171262	7	0.447703	0.068566	4
0.528425	0.171029	7	0.4782	0.04249	4
0.559819	0.16268	7	0.451734	0.024584	4
0.575502	0.152291	7	0.427055	0.043557	4
0.580913	0.147815	6	0.417678	0.043779	4
0.567581	0.13096	6	0.425619	0.026281	4
0.561833	0.132499	6	0.38649	0.03009	4
0.548484	0.114877	6	0.40629	0.052819	4
0.566794	0.12964	6	0.408787	0.045911	4
0.586308	0.138737	6	0.386707	0.067333	4
0.559737	0.121161	6	0.380091	0.07893	4
0.561539	0.132368	6	0.384092	0.092063	4
0.551976	0.149154	6	0.378382	0.07565	4
0.549923	0.137373	6	0.360327	0.068573	4
0.571176	0.188744	6	0.350336	0.04412	4
0.558178	0.151039	6	0.351085	0.064008	4
0.537619	0.150517	6	0.409983	0.092444	4
0.552206	0.100864	6	0.383457	0.074417	4
0.518407	0.120468	6	0.35916	0.049814	4
0.617294	0.146253	6	0.37861	0.078019	4
0.532856	0.091913	6	0.341956	0.054697	4
0.54986	0.151552	6	0.366371	0.075508	4
0.514717	0.121869	6	0.406049	0.09016	4
0.521633	0.105253	6	0.369043	0.058502	4
0.520679	0.120578	6	0.388161	0.096097	4
0.557066	0.128827	6	0.378412	0.072014	4
0.552745	0.123995	6	0.373913	0.079789	4
0.56866	0.142321	6	0.402311	0.070235	4
0.517787	0.112183	6	0.395543	0.077503	4
0.531698	0.151553	6	0.378308	0.078785	4
0.502456	0.13754	6	0.382205	0.06668	4
0.530239	0.177979	6	0.379651	0.060047	4
0.45748	0.132806	6	0.383505	0.033515	4
0.492201	0.147	6	0.390519	0.060803	4
0.511111	0.182705	6	0.420282	0.07983	4
0.468782	0.16175	6	0.420986	0.082769	4
0.47355	0.122693	6	0.411897	0.067746	4
0.44708	0.128829	6	0.390485	0.076594	4
0.473355	0.166076	6	0.390829	0.045355	4
0.468879	0.182342	6	0.407339	0.057072	4
0.454053	0.167689	6	0.394174	0.045668	4
0.474104	0.205119	6	0.364292	0.056449	4
0.463393	0.217022	6	0.376784	0.051652	4
0.455508	0.211755	6	0.369734	0.026206	4
0.483711	0.200709	6	0.365784	0.03818	4
0.503018	0.155988	6	0.373307	0.049611	4
0.494541	0.149325	6	0.369674	0.034896	4
0.495156	0.152074	6	0.396294	0.047631	4
0.498036	0.156235	6	0.379851	0.039443	4
0.431827	0.145218	6	0.370122	0.024005	4
0.433793	0.13008	6	0.39623	0.044191	4
0.444089	0.149682	6	0.377044	0.037065	4
0.491015	0.167874	6	0.339971	0.040302	4
0.515623	0.18713	6	0.340801	0.053778	4
0.490684	0.132914	6	0.330771	0.029972	4
0.459714	0.124189	6	0.33909	0.053564	4
0.453789	0.144311	6	0.310692	0.04495	4
0.399338	0.187362	6	0.311761	0.06528	4
0.37772	0.182877	6	0.304281	0.075526	4
0.369644	0.165882	6	0.309312	0.08358	4
0.443862	0.13757	5	0.27766	0.09921	4
0.435817	0.145395	5	0.255288	0.125663	4
0.384448	0.122885	4	0.306803	0.0821	4
0.355069	0.112166	5	0.297014	0.11945	4
0.360565	0.097276	5	0.28966	0.172356	4
0.404752	0.102238	4	0.282217	0.130769	4
0.335974	0.117534	4	0.288935	0.194961	4
0.403154	0.165378	4	0.245773	0.181226	4
0.362185	0.127569	4	0.373527	0.170307	3
0.374254	0.135202	4	0.350557	0.122878	3
0.407723	0.139817	4	0.32499	0.134877	3
0.383123	0.15047	4	0.31026	0.099438	3
0.377228	0.158473	4	0.31691	0.106241	3
0.39929	0.178868	4	0.321383	0.099915	3
0.35256	0.141911	4	0.33072	0.120364	3
0.333169	0.155883	4	0.293145	0.088202	3
0.361739	0.155553	4	0.279112	0.083055	3
0.367071	0.15157	4	0.297929	0.092261	3
0.348789	0.139944	4	0.270592	0.092695	3
0.336396	0.154406	4	0.305812	0.09363	2
0.32723	0.135063	4	0.280329	0.089199	2
0.388082	0.180341	3	0.19851		1
0.410271*	0.237716*	3*			0
0.42236*	0.32959*	2*			0
0.42533*	0.329765*	2*			0
0.710267*		1*			0

## Sheet: Figure 3b
Untreated	Relapse
139.9	123.8
235.3	136.4
243.5	47.3
157.1	119.8
75.02
83.28
94.52

## Sheet: Figure 3c
Untreated AML			Relapse AML
Mean	SD	N	Mean	SD	N
0.916101	0.18508	9	0.928669	0.073552	5
0.980922	0.02921	9	0.954773	0.046794	5
0.897544	0.178917	9	0.969753	0.031566	5
0.921365	0.078785	9	0.896685	0.092991	5
0.880145	0.125685	9	0.857293	0.111187	5
0.878861	0.135036	9	0.854216	0.226518	5
0.827407	0.126019	9	0.864832	0.217137	5
0.798879	0.142917	9	0.816427	0.240924	5
0.779853	0.15831	9	0.814463	0.239709	5
0.787934	0.19121	9	0.823552	0.243684	5
0.766202	0.196794	9	0.726784	0.17199	5
0.742619	0.204457	9	0.714435	0.186153	5
0.706019	0.208244	9	0.697776	0.198714	5
0.770401	0.196101	9	0.697805	0.185965	5
0.747921	0.147962	9	0.649364	0.223591	5
0.725027	0.162673	9	0.610259	0.188832	5
0.721777	0.183548	9	0.615571	0.187113	5
0.754104	0.165454	9	0.585677	0.205216	5
0.756468	0.176254	9	0.597435	0.199292	5
0.754208	0.186311	9	0.597388	0.214245	5
0.710458	0.215947	9	0.555324	0.179286	5
0.717768	0.177799	9	0.55737	0.178539	5
0.720346	0.215232	9	0.541907	0.169838	5
0.708709	0.207364	9	0.53167	0.187718	5
0.73421	0.220018	9	0.529656	0.189113	5
0.710559	0.232996	9	0.503105	0.146187	5
0.700744	0.238582	9	0.486488	0.142797	5
0.713603	0.215981	9	0.471853	0.155456	5
0.693717	0.218677	9	0.473888	0.15595	5
0.694593	0.255424	9	0.492769	0.165766	5
0.706999	0.196688	9	0.46196	0.136715	5
0.641434	0.217698	9	0.427809	0.112799	5
0.633836	0.201172	9	0.429552	0.134823	5
0.6784	0.185178	9	0.428777	0.139415	5
0.66257	0.217698	9	0.412427	0.148762	5
0.660981	0.18353	9	0.403569	0.139851	5
0.637985	0.205546	9	0.398252	0.146536	5
0.675873	0.176869	9	0.415827	0.142325	5
0.650301	0.228129	9	0.412437	0.139824	5
0.643591	0.194459	9	0.409941	0.146105	5
0.650792	0.272343	9	0.399868	0.142212	5
0.68243	0.17617	9	0.388303	0.1175	5
0.662426	0.170456	9	0.371764	0.135127	5
0.660893	0.168418	9	0.36646	0.140985	5
0.649379	0.201399	9	0.360379	0.137933	5
0.671051	0.176391	9	0.363941	0.128627	5
0.616063	0.225678	9	0.359377	0.135216	5
0.624648	0.222555	9	0.365073	0.128121	5
0.643084	0.175203	9	0.369041	0.119544	5
0.621732	0.197555	9	0.376225	0.133447	5
0.649907	0.186011	9	0.368765	0.122625	5
0.598439	0.190828	9	0.368704	0.132687	5
0.630394	0.191038	9	0.351083	0.121644	5
0.626619	0.207588	9	0.362422	0.121513	5
0.583651	0.236231	9	0.360818	0.131734	5
0.61598	0.207827	9	0.361272	0.129597	5
0.595302	0.230902	9	0.351959	0.139345	5
0.589025	0.21517	9	0.34138	0.126326	5
0.573331	0.249828	9	0.337636	0.133666	5
0.600483	0.235204	9	0.344645	0.137459	5
0.593586	0.217599	9	0.350956	0.131494	5
0.563236	0.23513	9	0.343633	0.124799	5
0.595327	0.21535	9	0.34169	0.133118	5
0.617364	0.205648	9	0.350756	0.121779	5
0.589149	0.189716	9	0.354922	0.123909	5
0.589554	0.202817	9	0.346866	0.121424	5
0.586852	0.201535	9	0.344977	0.123062	5
0.579561	0.190125	9	0.334677	0.121009	5
0.6045	0.186911	9	0.338851	0.129689	5
0.557849	0.21199	9	0.335324	0.119712	5
0.604492	0.193302	9	0.333545	0.108704	5
0.563488	0.212696	9	0.326267	0.11808	5
0.563687	0.199346	9	0.318359	0.114994	5
0.580706	0.184822	9	0.321059	0.114652	5
0.587658	0.185268	9	0.315825	0.107246	5
0.567309	0.18973	9	0.331446	0.123822	5
0.558845	0.17415	9	0.328972	0.130834	5
0.562826	0.173292	9	0.324214	0.115066	5
0.576086	0.161245	9	0.320622	0.132439	5
0.580122	0.192798	9	0.31993	0.1159	5
0.575226	0.175234	9	0.312522	0.117589	5
0.537963	0.185535	9	0.31214	0.118686	5
0.532158	0.221324	9	0.309389	0.121806	5
0.501929	0.233287	9	0.298219	0.118556	5
0.53295	0.198231	9	0.305664	0.114467	5
0.521831	0.209335	9	0.297384	0.102153	5
0.524997	0.249342	9	0.307056	0.110116	5
0.491992	0.283305	9	0.283583	0.097214	5
0.486763	0.267968	9	0.293867	0.106327	5
0.492874	0.246293	9	0.300988	0.110192	5
0.471885	0.271861	9	0.294483	0.113939	5
0.492979	0.213931	9	0.301188	0.103277	5
0.496129	0.238572	9	0.282367	0.106373	5
0.529708	0.192623	9	0.283904	0.10046	5
0.548715	0.178301	9	0.286471	0.097293	5
0.535482	0.202973	9	0.293024	0.090169	5
0.538874	0.189542	9	0.282154	0.108431	5
0.511615	0.1916	9	0.29818	0.098621	5
0.496677	0.193746	9	0.297648	0.099953	5
0.497711	0.213558	9	0.288749	0.097365	5
0.511869	0.189556	9	0.290216	0.1029	5
0.482779	0.197518	9	0.295296	0.10388	5
0.482604	0.218303	9	0.295131	0.096789	5
0.47862	0.24097	9	0.292379	0.092858	5
0.48735	0.181583	9	0.291852	0.098203	5
0.505215	0.199628	9	0.278459	0.096858	5
0.506697	0.173834	9	0.265889	0.10619	5
0.524658	0.182475	8	0.29626	0.071105	5
0.509364	0.184753	8	0.298671	0.063096	5
0.53105	0.166968	8	0.296973	0.077946	5
0.533277	0.175902	8	0.295596	0.056692	5
0.519498	0.181182	8	0.295382	0.076513	5
0.510589	0.158317	8	0.300759	0.082264	5
0.490587	0.165923	8	0.293728	0.071172	5
0.493959	0.164898	8	0.27785	0.070599	5
0.512388	0.167576	8	0.289791	0.059863	5
0.526059	0.187747	8	0.280952	0.041764	5
0.502645	0.184036	7	0.292829	0.066298	5
0.486697	0.188669	7	0.307375	0.074663	5
0.483987	0.164027	7	0.290849	0.072168	5
0.471944	0.16415	7	0.280253	0.06595	5
0.487972	0.190295	7	0.277822	0.074852	5
0.458767	0.170235	7	0.275596	0.068575	5
0.468305	0.202607	7	0.272929	0.065531	5
0.475141	0.186438	7	0.260957	0.071976	5
0.466924	0.178512	7	0.279235	0.066188	5
0.478051	0.187591	7	0.282213	0.077848	5
0.49158	0.196057	7	0.284621	0.078523	5
0.459769	0.201503	7	0.301322	0.067771	5
0.463463	0.235116	7	0.303726	0.060997	5
0.437271	0.188065	7	0.300794	0.077355	5
0.445183	0.189562	7	0.297437	0.072407	5
0.427927	0.189294	7	0.278933	0.071837	5
0.386744	0.203283	6	0.283658	0.068644	5
0.405978	0.202852	6	0.293388	0.066769	5
0.40639	0.21283	6	0.295875	0.070796	5
0.393654	0.240757	6	0.29517	0.070694	5
0.403354	0.241379	6	0.282467	0.06602	5
0.38624	0.224764	6	0.28341	0.09146	5
0.39776	0.215707	6	0.280529	0.083944	5
0.390117	0.181441	6	0.283673	0.070984	5
0.400937	0.18878	6	0.274957	0.066618	5
0.365692	0.180268	6	0.280386	0.08134	5
0.342166	0.156783	6	0.281747	0.08105	5
0.362336	0.172092	6	0.27606	0.075008	5
0.388661	0.246608	6	0.261547	0.070299	5
0.3251	0.169903	6	0.265589	0.080248	5
0.356769	0.173832	5	0.261357	0.079875	5
0.330317	0.17345	5	0.27563	0.068125	5
0.306008	0.156005	5	0.280226	0.072554	5
0.301094	0.185826	5	0.267645	0.078529	5
0.283516	0.19108	5	0.248635	0.072956	5
0.266073	0.053309	5	0.248894	0.067028	5
0.332149	0.154139	5	0.272139	0.084175	5
0.311513	0.064087	5	0.264253	0.08818	5
0.303766	0.074967	4	0.256206	0.085624	5
0.39986	0.213364	4	0.264927	0.082433	5
0.387987	0.241497	4	0.247048	0.080859	5
0.361584	0.2424	4	0.254966	0.083716	5
0.387756	0.23975	4	0.255573	0.072628	5
0.401087	0.195159	4	0.249189	0.085788	5
0.382764	0.202298	4	0.23544	0.075001	5
0.355697	0.193661	4	0.248974	0.081659	5
0.3483	0.206737	4	0.250898	0.088699	5
0.365011	0.227504	4	0.237947	0.086495	5
0.372205	0.230772	4	0.23595	0.072391	5
0.350221	0.203023	4	0.231288	0.061395	5
0.348602	0.197009	4	0.2387	0.065668	5
0.38112	0.269928	3	0.243461	0.088992	5
0.370527	0.249439	3	0.24504	0.075973	5
0.389192	0.279708	3	0.248051	0.101545	5
0.386686	0.230917	3	0.240756	0.073425	5
0.327679	0.260275	3	0.238754	0.078207	5
0.362603	0.293013	3	0.243232	0.089695	5
0.384375	0.2787	3	0.242834	0.099046	4
0.323976	0.19236	3	0.237591	0.100232	4
0.313421	0.174579	3	0.23246	0.090863	4
0.196337	0.008807	2	0.235864	0.092039	4
0.157436		1	0.228642	0.092871	4
0.169231		1	0.254496	0.08848	3
0.188718*		1*	0.249112*	0.100283*	3*
0.160513*		1*	0.245834*	0.098416*	3*
0.143077*		1*	0.261393*	0.112529*	3*
0.143077*		1*	0.25136*	0.104557*	3*

## Sheet: Figure 3d
Untreated	Relapse
376	31.53
162.8	22.84
129.2	12.32
85.02	28.89
42.2	16.25
66.49
145.6
81.42
272.28

[truncated: 25 more sheets: Figure 3f, Figure 4b, Figure 4c, Figure 4d, Supp 1a, Supp 1b, Supp 1c, Supp 2a, Supp 2b, Supp 3b, Supp 3c, Supp 3d, Supp 4, Supp 5, Supp 6, Supp 7a, Supp 7b, Supp 8, Supp 9a, Supp 9b …]
